# Supplementary material for: Whole Blood Reactivity to Viral and Bacterial Pathogens after Non-Emergent Cardiac Surgery during the Acute and Convalescence Periods Demonstrates a Distinctive Profile of Cytokines Production Compared to the Preoperative Baseline in Cohort of 108 Patients, Suggesting Immunological Reprogramming during the 28 Days Traditionally Recognized as the Post-Surgical Recovery Period
Source: Biomedicines. 2023 Dec 21;12(1):28. doi: 10.3390/biomedicines12010028 (PMC10812925; doi:10.3390/biomedicines12010028)
Supplement: Supplementary file 1 [file biomedicines-12-00028-s001.zip]

Archive with 1 entries (1 files):
- biomedicines-2651781-supplementary.pdf
